# Supplementary material for: Structural basis of EHEP-mediated offense against phlorotannin-induced defense from brown algae to protect akuBGL activity
Source: eLife. 2023 Nov 1;12:RP88939. doi: 10.7554/eLife.88939 (PMC10619976; doi:10.7554/eLife.88939)
Supplement: Figure 2—figure supplement 1—source data 1. [file elife-88939-fig2-figsupp1-data1.zip]

Archive with 2 entries (2 files):
- Figure 2—figure supplement 1B-uncropped gel.pdf
- Figure 2—figure supplement 1B-raw gel.pdf
